# Supplementary material for: Raw Beef Patty Analysis Using Near-Infrared Hyperspectral Imaging: Identification of Four Patty Categories
Source: Sensors (Basel). 2023 Jan 7;23(2):697. doi: 10.3390/s23020697 (PMC9867321; doi:10.3390/s23020697)
Supplement: Supplementary file 1 [file sensors-23-00697-s001.zip]

Archive with 1 entries (1 files):
- sensors-2034474-supplementary.pdf
